# Supplementary material for: Placing the leading limb closer to an obstacle reduces collision of the trailing limb: an investigation in a virtual environment
Source: Front Sports Act Living. 2024 Aug 14;6:1411037. doi: 10.3389/fspor.2024.1411037 (PMC11349672; doi:10.3389/fspor.2024.1411037)
Supplement: Supplementary file 1 [file Table1.xlsx]

## Sheet: data
number	age	gender	height	leg length	A_closer	A_middle	A_farther	A_control	B_closer	B_middle	B_farther	B_control	C_closer	C_middle	C_farther	C_control	D_closer	D_middle	D_farther	D_control	E_closer	E_middle	E_farther	E_control	F_closer	F_middle	F_farther	F_control	G_closer	G_middle	G_farther	G_control
1	29	M	172	88	15.2155	22.9873	45.8478	24.2561	18.7332	17.4537	14.1955	19.8417	10	40	90	10	6.94122	0.62822	-5.19211	19.7492	0.16625	0.203	0.20125	0.145	0.799924	0.887051	1.10919	0.768376	0.496178	0.553482	0.708581	0.606697
2	30	M	177	86	9.66726	13.5153	26.1735	22.8951	38.5614	36.8707	32.8426	36.5474	0	0	10	11	9.86281	9.02317	6.76647	7.01562	0.035	0.03675	0.0625	0.0472778	0.964997	0.965982	1.07448	1.02852	0.648853	0.663549	0.743766	0.73913
3	29	M	192	95	11.0586	20.4673	37.6888	26.7651	36.9583	32.9054	25.1537	31.1842	0	0	10	0	20.1076	20.6659	8.86194	20.1882	0.00875	0.04	0.06125	0.04	0.713135	0.761937	0.917453	0.79685	0.707745	0.753985	0.84284	0.789731
4	24	M	173	84	13.5584	21.2018	36.3261	23.1795	28.733	27.2115	20.643	28.333	0	40	100	70	4.56216	0.75039	-2.48404	0.12699	0.03	0.038	0.062	0.041	0.82083	0.882418	0.982813	0.895304	0.644848	0.700427	0.773585	0.712598
5	37	M	173	80	11.472	21.6794	40.2183	13.4021	14.611	12.5466	14.9463	22.3169	0	0	0	0	21.8624	20.8362	15.1731	16.7845	0.015	0.03625	0.0725	0.0388889	0.527151	0.587278	0.731409	0.75047	0.48197	0.578085	0.760936	0.558622
6	29	M	167	84	24.6874	21.4645	57.7834	33.6793	17.3285	29.3733	16.2805	34.2561	0	0	0	0	31.9038	32.4827	22.4971	29.555	0.06125	0.02	0.12	0.05125	0.735388	0.750022	0.949865	0.94852	0.543725	0.668609	0.872995	0.792942
7	28	M	165	82	17.8959	26.3843	41.0339	22.1419	19.4781	15.2752	19.3947	26.9413	0	10	0	0	11.7064	6.60406	14.8323	12.1663	0.0725	0.11875	0.05875	0.08625	0.848926	0.974082	0.942292	0.888409	0.439132	0.481615	0.746485	0.633042
8	26	M	174	88	9.01423	17.5293	34.0618	11.8218	33.0827	32.5817	25.7372	36.8941	10	90	100	70	4.89006	-1.56831	-4.94346	-1.20007	0.077	0.036	0.079	0.149	1.06283	1.16704	1.14142	1.10614	0.468717	0.575345	0.730188	0.61874
9	28	M	170	86	9.04866	14.3833	30.0619	28.5828	17.2876	15.4705	12.792	15.465	0	30	88	80	6.03276	1.33454	-3.15264	-1.92136	0.09625	0.1275	0.146	0.12225	0.79081	0.838253	0.995206	0.965137	0.457023	0.496607	0.619721	0.6045
10	29	M	183	92	18.7746	31.4741	57.8431	31.5605	21.6695	18.2103	12.6385	18.1538	80	100	100	100	-2.42364	-6.72993	-8.67634	-3.79365	0.066	0.082	0.099	0.075	0.994242	1.10081	1.22827	1.09621	0.593525	0.706932	0.884534	0.683111
11	29	M	175	90	5.78334	17.1893	36.3708	18.2075	20.5951	24.487	24.5138	25.9783	0	0	0	0	25.2442	19.5656	18.6798	28.1966	-0.023	0.00775	0.015	0.00875	0.581466	0.720394	0.89936	0.745989	0.447562	0.644612	0.800122	0.659102
12	34	M	170	84	10.068	20.0344	42.859	17.028	17.8288	17.7504	13.9039	17.1685	0	0	0	0	17.6197	18.2994	11.8444	11.2869	0.07875	0.0795	0.11375	0.09375	0.631466	0.679682	0.856135	0.713028	0.417693	0.45112	0.707416	0.518844
13	27	F	162	82	11.794	21.9676	41.2291	22.0853	18.4091	20.3693	12.0938	22.4523	0	30	60	10	11.5417	2.75277	5.77885	13.0767	0.02375	0.05875	0.040625	0.02125	0.74103	0.926284	0.987628	0.769207	0.492082	0.609319	0.703134	0.628187
14	23	F	153	76	12.3244	19.158	40.3635	28.6212	29.6699	20.3992	18.6782	31.0292	0	0	10	0	16.8005	11.9913	9.83139	16.4478	0.01	0.06125	0.07	0.02625	0.855068	0.875281	1.0266	1.02805	0.500113	0.47543	0.772169	0.775753
A: Foot placement of the leading limb after stepping over the obstacle, B: Foot placement of the trailing limb before the obstacle
C: Collision rate of the trailing limb, D: Clearance height of the trailing limb
E: Time difference between the moment of obstacle crossing and the maximum toe height of the trailing limb
F: Walking speed at the time of obstacle crossing with the trailing limb
G: Step length when crossing an obstacle
